# Supplementary material for: The Relationship between Personality Traits and COVID-19 Anxiety: A Mediating Model
Source: Behav Sci (Basel). 2022 Jan 26;12(2):24. doi: 10.3390/bs12020024 (PMC8869446; doi:10.3390/bs12020024)
Supplement: Supplementary file 1 [file behavsci-12-00024-s001.zip]

Archive with 2 entries (2 files):
- Supplementary Figures.pdf
- Supplementary tables.pdf
